# Supplementary material for: Wolfram-like syndrome with bicuspid aortic valve due to a homozygous missense variant in CDK13
Source: J Hum Genet. 2021 Apr 21;66(10):1009–18. doi: 10.1038/s10038-021-00922-0 (PMC8472924; doi:10.1038/s10038-021-00922-0)
Supplement: Supplementary file 4 — Supplementary Table 3 [file 10038_2021_922_MOESM4_ESM.xlsx]

## Sheet: Suppl Table 1
Chr	Start	End	Ref	Alt	Func.refGene	Gene.refGene	Zygosity	ExonicFunc.refGene	AAChange.refGene	Func.refGeneWithVersion	Gene.refGeneWithVersion	GeneDetail.refGeneWithVersion	ExonicFunc.refGeneWithVersion	AAChange.refGeneWithVersion	Func.knownGene	Gene.knownGene	GeneDetail.knownGene	ExonicFunc.knownGene	AAChange.knownGene	Func.ensGene	Gene.ensGene	GeneDetail.ensGene	ExonicFunc.ensGene	AAChange.ensGene	wgEncodeBroadHmmGm12878HMM	wgEncodeBroadHmmHmecHMM	wgEncodeBroadHmmHepg2HMM	wgEncodeBroadHmmH1hescHMM	wgEncodeRegDnaseClusteredV3	wgEncodeRegTfbsClusteredV3	genomicSuperDups	wgRna	targetScanS	phastConsElements46way	tfbsConsSites	gwasCatalog	AF	AF_popmax	AF_male	AF_female	AF_raw	AF_afr	AF_sas	AF_amr	AF_eas	AF_nfe	AF_fin	AF_asj	AF_other
3	53837499	53837499	G	A	exonic	CACNA1D**	homozygous	nonsynonymous SNV	CACNA1D:NM_001128839:exon42:c.G5413A:p.E1805K,CACNA1D:NM_001128840:exon44:c.G5485A:p.E1829K, CACNA1D:NM_000720:exon45:c.G5545A:p.E1849K	exonic	CACNA1D	.	nonsynonymous SNV	CACNA1D:NM_001128839.3:exon42:c.G5413A:p.E1805K,CACNA1D:NM_001128840.3:exon44:c.G5485A:p.E1829K,CACNA1D:NM_000720.4:exon45:c.G5545A:p.E1849K	exonic	CACNA1D	.	nonsynonymous SNV	CACNA1D:uc003dgw.4:exon39:c.G4486A:p.E1496K,CACNA1D:uc003dgy.5:exon42:c.G5413A:p.E1805K,CACNA1D:uc003dgv.5:exon44:c.G5485A:p.E1829K,CACNA1D:uc003dgu.5:exon45:c.G5545A:p.E1849K	exonic	ENSG00000157388	.	nonsynonymous SNV	ENSG00000157388:ENST00000544977:exon5:c.G622A:p.E208K,ENSG00000157388:ENST00000481478:exon39:c.G4564A:p.E1522K,ENSG00000157388:ENST00000422281:exon42:c.G5413A:p.E1805K,ENSG00000157388:ENST00000350061:exon44:c.G5485A: p.E1829K, ENSG00000157388:ENST00000288139:exon45:c.G5545A:p.E1849K	Name=13_Heterochrom/lo	Name=13_Heterochrom/lo	Name=13_Heterochrom/lo	Name=11_Weak_Txn	.	.	.	.	.	.	.	.	.	.	.	.	.	.	.	.	.	.	.	.	.
7	40132439	40132439	C	A	exonic	CDK13*	homozygous	nonsynonymous SNV	CDK13:NM_003718:exon13:c.C3291A:p.N1097K	exonic	CDK13	.	nonsynonymous SNV	CDK13:NM_003718.5:exon13:c.C3291A:p.N1097K	exonic	CDK13	.	nonsynonymous SNV	CDK13:uc003thk.3:exon1:c.C90A:p.N30K,CDK13:uc003thj.3:exon6:c.C444A:p.N148K,CDK13:uc003thh.4:exon13:c.C3291A:p.N1097K	exonic	ENSG00000065883	.	nonsynonymous SNV	ENSG00000065883:ENST00000181839:exon13:c.C3291A:p.N1097K	Name=10_Txn_Elongation	Name=10_Txn_Elongation	Name=10_Txn_Elongation	Name=11_Weak_Txn	.	.	.	.	.	Score=678;Name=lod=756	.	.	.	.	.	.	.	.	.	.	.	.	.	.	.
10	73122283	73122283	C	G	exonic	SLC29A3**	homozygous	nonsynonymous SNV	SLC29A3:NM_001363518:exon6:c.C1112G:p.T371R,SLC29A3:NM_018344:exon6:c.C1346G:p.T449R	exonic	SLC29A3	.	nonsynonymous SNV	SLC29A3:NM_001363518.1:exon6:c.C1112G:p.T371R,SLC29A3:NM_018344.6:exon6:c.C1346G:p.T449R	exonic	SLC29A3	.	nonsynonymous SNV	SLC29A3:uc001jrt.4:exon4:c.C728G:p.T243R,SLC29A3:uc010qjq.2:exon5:c.C908G:p.T303R,SLC29A3:uc001jrr.4:exon6:c.C1346G:p.T449R	exonic	ENSG00000198246	.	nonsynonymous SNV	ENSG00000198246:ENST00000373189:exon6:c.C1346G:p.T449R	Name=11_Weak_Txn	Name=11_Weak_Txn	Name=11_Weak_Txn	Name=11_Weak_Txn	.	.	.	.	.	Score=419;Name=lod=67	Score=857;Name=V$CREB_Q4	.	.	.	.	.	.	.	.	.	.	.	.	.	.
Variants present in region mapped by HomozygosityMapper
*Segregates with the phenotype after Sanger sequencing testing in additional family members
**Does not segregate with the phenotype after Sanger sequencing testing in additional family members
[truncated: 112 more columns]
